# Supplementary material for: Efficiency of In-Store Interventions to Impact Customers to Purchase Healthier Food and Beverage Products in Real-Life Grocery Stores: A Systematic Review and Meta-Analysis
Source: Foods. 2021 Apr 22;10(5):922. doi: 10.3390/foods10050922 (PMC8146080; doi:10.3390/foods10050922)
Supplement: Supplementary file 1 [file foods-10-00922-s001.zip]

Archive with 1 entries (1 files):
- foods-1184613-supplementary.pdf
